# Supplementary material for: Geographical and Ethnic Distributions of the MTHFR C677T, A1298C and MTRR A66G Gene Polymorphisms in Chinese Populations: A Meta-Analysis
Source: PLoS One. 2016 Apr 18;11(4):e0152414. doi: 10.1371/journal.pone.0152414 (PMC4835080; doi:10.1371/journal.pone.0152414)
Supplement: S1 File — (TXT) [file pone.0152414.s001.txt]

Study     |     ES    [95% Conf. Interval]     % Weight
---------------------+---------------------------------------------------
Yu JM                |  0.080       0.042     0.118          1.53
Pei LJ               |  0.195       0.148     0.242          1.50
Zhu HP               |  0.145       0.081     0.209          1.44
Yang BH              |  0.273       0.155     0.390          1.17
Chen SQ              |  0.021      -0.003     0.044          1.56
Su WP                |  0.177       0.101     0.253          1.38
Shen LP              |  0.065       0.031     0.099          1.54
Xiao Y               |  0.019       0.004     0.034          1.57
Zhang CS             |  0.384       0.281     0.486          1.25
Li AF                |  0.328       0.287     0.369          1.52
Dai XJ               |  0.149       0.110     0.189          1.52
Mao RF               |  0.079       0.062     0.095          1.57
Chen F               |  0.267       0.228     0.306          1.52
Shan KR              |  0.028      -0.003     0.059          1.54
Chen YX              |  0.400       0.264     0.536          1.08
He XM                |  0.216       0.191     0.242          1.56
Jiang HO             |  0.125       0.066     0.184          1.45
Zhang QF             |  0.138       0.117     0.159          1.56
Lao HH               |  0.089       0.084     0.094          1.58
Zhang L              |  0.072       0.059     0.086          1.58
Wu HZ                |  0.115       0.044     0.186          1.40
Zhang Y              |  0.138       0.125     0.151          1.58
He YX                |  0.368       0.339     0.396          1.55
Yang Y               |  0.218       0.203     0.233          1.57
Cong YY              |  0.436       0.406     0.466          1.55
Zhang YL             |  0.350       0.318     0.383          1.54
Cheng HB             |  0.349       0.231     0.467          1.17
Gao LJ               |  0.109       0.076     0.141          1.54
Du LL                |  0.045       0.032     0.058          1.58
Yang BY              |  0.236       0.229     0.243          1.58
Wang LN              |  0.153       0.113     0.194          1.52
Xiu X                |  0.388       0.370     0.405          1.57
Chen YX              |  0.328       0.262     0.395          1.42
Wang WP              |  0.160       0.146     0.173          1.58
Guo H                |  0.160       0.143     0.176          1.57
Wan LJ               |  0.141       0.102     0.181          1.52
Yun ZM               |  0.061       0.048     0.075          1.57
Zhang T              |  0.032       0.018     0.046          1.57
Huang GX             |  0.040       0.031     0.049          1.58
Luo XL               |  0.154       0.133     0.176          1.56
Wang FX              |  0.226       0.205     0.247          1.56
Hao YY               |  0.195       0.142     0.249          1.48
Yan Q                |  0.322       0.304     0.340          1.57
Xing JF              |  0.372       0.326     0.418          1.50
Hu XW                |  0.170       0.159     0.182          1.58
Jia XP               |  0.151       0.141     0.161          1.58
Huang QH             |  0.167       0.128     0.206          1.52
Li JH                |  0.339       0.313     0.365          1.56
Xiang CG             |  0.177       0.148     0.206          1.55
Jiang W              |  0.064       0.049     0.080          1.57
Ouyang QQ            |  0.224       0.142     0.307          1.35
Chen XL              |  0.374       0.334     0.414          1.52
Ma LM                |  0.301       0.259     0.343          1.51
Tang HY              |  0.390       0.356     0.424          1.54
Tian Y               |  0.189       0.155     0.222          1.54
Lu GR                |  0.389       0.363     0.415          1.56
Jiao FY              |  0.331       0.291     0.371          1.52
Gao X                |  0.317       0.286     0.349          1.54
Luo SQ               |  0.021       0.011     0.031          1.58
Yu YH                |  0.311       0.294     0.329          1.57
Li XX                |  0.183       0.171     0.195          1.58
Wang SY              |  0.126       0.110     0.142          1.57
Wu WQ                |  0.228       0.196     0.261          1.54
Mao WC               |  0.128       0.110     0.147          1.57
Cui HL               |  0.407       0.380     0.434          1.55
Liu XL               |  0.230       0.191     0.269          1.52
---------------------+---------------------------------------------------
D+L pooled ES        |  0.203       0.178     0.228        100.00
---------------------+---------------------------------------------------
