# Supplementary material for: Geographical and Ethnic Distributions of the MTHFR C677T, A1298C and MTRR A66G Gene Polymorphisms in Chinese Populations: A Meta-Analysis
Source: PLoS One. 2016 Apr 18;11(4):e0152414. doi: 10.1371/journal.pone.0152414 (PMC4835080; doi:10.1371/journal.pone.0152414)
Supplement: S2 File — (TXT) [file pone.0152414.s002.txt]

  Study     |     ES    [95% Conf. Interval]     % Weight
---------------------+---------------------------------------------------
Yu JM                |  0.330       0.284     0.376          1.50
Pei LJ               |  0.422       0.381     0.464          1.51
Zhu HP               |  0.359       0.298     0.420          1.47
Yang BH              |  0.464       0.370     0.557          1.39
Chen SQ              |  0.196       0.150     0.242          1.50
Su WP                |  0.453       0.383     0.524          1.45
Shen LP              |  0.235       0.193     0.277          1.51
Xiao Y               |  0.161       0.132     0.189          1.53
Zhang CS             |  0.628       0.556     0.700          1.45
Li AF                |  0.501       0.470     0.532          1.52
Dai XJ               |  0.500       0.461     0.539          1.51
Mao RF               |  0.328       0.307     0.348          1.53
Chen F               |  0.451       0.420     0.481          1.52
Shan KR              |  0.106       0.065     0.148          1.51
Chen YX              |  0.640       0.546     0.734          1.39
He XM                |  0.434       0.412     0.455          1.53
Jiang HO             |  0.296       0.238     0.354          1.48
Zhang QF             |  0.292       0.272     0.312          1.53
Lao HH               |  0.253       0.247     0.258          1.54
Zhang L              |  0.304       0.287     0.320          1.54
Wu HZ                |  0.314       0.241     0.387          1.44
Zhang Y              |  0.366       0.352     0.379          1.54
He YX                |  0.593       0.573     0.614          1.53
Yang Y               |  0.457       0.444     0.470          1.54
Cong YY              |  0.656       0.635     0.676          1.53
Zhang YL             |  0.592       0.568     0.615          1.53
Cheng HB             |  0.595       0.510     0.681          1.41
Gao LJ               |  0.295       0.262     0.329          1.52
Du LL                |  0.175       0.158     0.192          1.54
Yang BY              |  0.457       0.452     0.463          1.54
Wang LN              |  0.480       0.440     0.520          1.51
Xiu X                |  0.619       0.606     0.631          1.54
Chen YX              |  0.581       0.531     0.630          1.50
Wang WP              |  0.396       0.383     0.408          1.54
Guo H                |  0.397       0.381     0.412          1.54
Wan LJ               |  0.375       0.336     0.414          1.51
Yun ZM               |  0.221       0.205     0.238          1.54
Zhang T              |  0.183       0.161     0.204          1.53
Huang GX             |  0.189       0.176     0.202          1.54
Luo XL               |  0.378       0.357     0.398          1.53
Wang FX              |  0.309       0.292     0.325          1.54
Hao YY               |  0.400       0.353     0.447          1.50
Yan Q                |  0.568       0.555     0.581          1.54
Xing JF              |  0.615       0.583     0.648          1.52
Hu XW                |  0.403       0.392     0.414          1.54
Jia XP               |  0.382       0.372     0.391          1.54
Huang QH             |  0.443       0.406     0.479          1.52
Li JH                |  0.583       0.564     0.602          1.53
Xiang CG             |  0.407       0.380     0.434          1.53
Jiang W              |  0.230       0.212     0.249          1.53
Ouyang QQ            |  0.490       0.420     0.560          1.45
Chen XL              |  0.614       0.586     0.643          1.53
Ma LM                |  0.565       0.533     0.597          1.52
Tang HY              |  0.627       0.603     0.651          1.53
Tian Y               |  0.418       0.388     0.448          1.52
Lu GR                |  0.620       0.602     0.638          1.53
Jiao FY              |  0.580       0.550     0.609          1.52
Gao X                |  0.482       0.458     0.506          1.53
Luo SQ               |  0.148       0.131     0.165          1.54
Yu YH                |  0.551       0.537     0.564          1.54
Li XX                |  0.179       0.170     0.187          1.54
Wang SY              |  0.350       0.334     0.366          1.54
Wu WQ                |  0.467       0.440     0.495          1.53
Mao WC               |  0.338       0.319     0.356          1.53
Cui HL               |  0.623       0.604     0.642          1.53
Liu XL               |  0.488       0.455     0.520          1.52
---------------------+---------------------------------------------------
D+L pooled ES        |  0.417       0.382     0.452        100.00
---------------------+---------------------------------------------------

  
. 
. 
