# Supplementary material for: Geographical and Ethnic Distributions of the MTHFR C677T, A1298C and MTRR A66G Gene Polymorphisms in Chinese Populations: A Meta-Analysis
Source: PLoS One. 2016 Apr 18;11(4):e0152414. doi: 10.1371/journal.pone.0152414 (PMC4835080; doi:10.1371/journal.pone.0152414)
Supplement: S3 File — (TXT) [file pone.0152414.s003.txt]

           Study     |     ES    [95% Conf. Interval]     % Weight
---------------------+---------------------------------------------------
Zhu HP               |  0.060       0.017     0.103          1.18
Su WP                |  0.031      -0.004     0.066          1.41
Xiao Y               |  0.104       0.070     0.138          1.45
Mao RF               |  0.222       0.197     0.248          1.70
Chen F               |  0.006      -0.001     0.013          2.20
He XM                |  0.045       0.032     0.058          2.08
Zhang QF             |  0.080       0.064     0.097          1.98
Wu HZ                |  0.026      -0.009     0.061          1.41
He YX                |  0.024       0.015     0.033          2.16
Yang Y               |  0.035       0.028     0.042          2.20
Cong YY              |  0.014       0.007     0.022          2.19
Zhang YL             |  0.024       0.014     0.035          2.13
Gao LJ               |  0.072       0.046     0.099          1.66
Yang BY              |  0.039       0.036     0.043          2.24
Xiu X                |  0.013       0.009     0.017          2.23
Wang WP              |  0.046       0.038     0.053          2.19
Guo H                |  0.032       0.024     0.040          2.18
Wan LJ               |  0.027       0.009     0.045          1.93
Yan ZM               |  0.071       0.057     0.086          2.04
Wang P               |  0.017       0.002     0.031          2.04
Lao HH               |  0.071       0.066     0.076          2.22
Zhang Y              |  0.063       0.053     0.072          2.16
Zhang T              |  0.072       0.051     0.093          1.86
Huang GX             |  0.080       0.068     0.093          2.09
Luo XL               |  0.026       0.016     0.036          2.15
Wang FX              |  0.036       0.026     0.045          2.16
Hao YY               |  0.052       0.022     0.083          1.56
Yan Q                |  0.018       0.013     0.023          2.22
Xing JF              |  0.009       0.000     0.019          2.16
Hu XW                |  0.034       0.028     0.039          2.21
Jia XP               |  0.044       0.038     0.050          2.21
Huang QH             |  0.029       0.011     0.046          1.95
Li JH                |  0.019       0.011     0.026          2.19
Xiang CG             |  0.035       0.021     0.049          2.05
Jiang W              |  0.073       0.056     0.089          1.98
Chen XL              |  0.020       0.008     0.031          2.11
Ma LM                |  0.281       0.240     0.323          1.23
Tang HY              |  0.244       0.214     0.274          1.56
Tian Y               |  0.034       0.019     0.050          2.01
Lu GR                |  0.021       0.013     0.028          2.19
Jiao FY              |  0.023       0.010     0.035          2.08
Gao X                |  0.023       0.013     0.033          2.14
Luo SQ               |  0.075       0.057     0.093          1.94
Yu YH                |  0.026       0.020     0.032          2.21
Li XX                |  0.025       0.020     0.030          2.22
Wang SY              |  0.048       0.038     0.058          2.14
Wu WQ                |  0.033       0.019     0.046          2.06
Mao WC               |  0.040       0.029     0.051          2.13
Cui HL               |  0.013       0.007     0.019          2.21
Liu XL               |  0.034       0.017     0.051          1.98
Zhang CS             |  (Excluded)
---------------------+---------------------------------------------------
D+L pooled ES        |  0.047       0.041     0.054        100.00
---------------------+---------------------------------------------------

 
