# Supplementary material for: Geographical and Ethnic Distributions of the MTHFR C677T, A1298C and MTRR A66G Gene Polymorphisms in Chinese Populations: A Meta-Analysis
Source: PLoS One. 2016 Apr 18;11(4):e0152414. doi: 10.1371/journal.pone.0152414 (PMC4835080; doi:10.1371/journal.pone.0152414)
Supplement: S4 File — (TXT) [file pone.0152414.s004.txt]

 Study     |     ES    [95% Conf. Interval]     % Weight
---------------------+---------------------------------------------------
Zhu HP               |  0.235       0.181     0.289          1.66
Su WP                |  0.198       0.142     0.254          1.63
Xiao Y               |  0.394       0.356     0.432          1.84
Zhang CS             |  0.110       0.064     0.157          1.74
Mao RF               |  0.415       0.394     0.437          1.97
Chen F               |  0.112       0.092     0.132          1.99
He XM                |  0.204       0.186     0.221          2.00
Zhang QF             |  0.250       0.231     0.269          1.99
Wu HZ                |  0.218       0.153     0.283          1.53
He YX                |  0.147       0.132     0.162          2.01
Yang Y               |  0.172       0.162     0.182          2.03
Cong YY              |  0.112       0.099     0.126          2.02
Zhang YL             |  0.132       0.116     0.148          2.01
Gao LJ               |  0.228       0.198     0.259          1.90
Yang BY              |  0.186       0.181     0.190          2.05
Xiu X                |  0.127       0.118     0.135          2.04
Wang WP              |  0.195       0.185     0.205          2.03
Guo H                |  0.179       0.167     0.191          2.02
Wan LJ               |  0.187       0.156     0.218          1.90
Yan ZM               |  0.249       0.232     0.267          2.00
Wang P               |  0.168       0.138     0.198          1.91
Lao HH               |  0.253       0.247     0.258          2.04
Zhang Y              |  0.218       0.207     0.229          2.03
Zhang T              |  0.276       0.250     0.301          1.95
Huang GX             |  0.269       0.255     0.283          2.02
Luo XL               |  0.187       0.171     0.204          2.01
Wang FX              |  0.338       0.321     0.355          2.00
Hao YY               |  0.205       0.166     0.243          1.83
Yan Q                |  0.147       0.137     0.156          2.03
Xing JF              |  0.129       0.107     0.152          1.97
Hu XW                |  0.181       0.173     0.190          2.04
Jia XP               |  0.204       0.196     0.212          2.04
Huang QH             |  0.181       0.152     0.210          1.92
Li JH                |  0.136       0.122     0.149          2.02
Xiang CG             |  0.191       0.170     0.213          1.98
Jiang W              |  0.254       0.235     0.274          1.99
Chen XL              |  0.147       0.126     0.168          1.98
Ma LM                |  0.269       0.240     0.298          1.92
Tang HY              |  0.282       0.260     0.304          1.97
Tian Y               |  0.173       0.150     0.196          1.97
Lu GR                |  0.131       0.118     0.143          2.02
Jiao FY              |  0.134       0.113     0.154          1.98
Gao X                |  0.253       0.232     0.273          1.98
Luo SQ               |  0.271       0.250     0.293          1.98
Yu YH                |  0.148       0.139     0.158          2.03
Li XX                |  0.096       0.089     0.102          2.04
Wang SY              |  0.218       0.204     0.231          2.02
Wu WQ                |  0.162       0.142     0.182          1.98
Mao WC               |  0.194       0.178     0.210          2.01
Cui HL               |  0.128       0.115     0.142          2.02
Liu XL               |  0.173       0.148     0.198          1.95
---------------------+---------------------------------------------------
D+L pooled ES        |  0.199       0.183     0.215        100.00
