# Supplementary material for: Geographical and Ethnic Distributions of the MTHFR C677T, A1298C and MTRR A66G Gene Polymorphisms in Chinese Populations: A Meta-Analysis
Source: PLoS One. 2016 Apr 18;11(4):e0152414. doi: 10.1371/journal.pone.0152414 (PMC4835080; doi:10.1371/journal.pone.0152414)
Supplement: S5 File — (TXT) [file pone.0152414.s005.txt]

           Study     |     ES    [95% Conf. Interval]     % Weight
---------------------+---------------------------------------------------
He XM                |  0.062       0.047     0.077          2.37
Zhang QF             |  0.081       0.064     0.098          2.19
Lao HH               |  0.095       0.090     0.101          3.16
Zhang Y              |  0.082       0.071     0.093          2.76
He YX                |  0.063       0.049     0.078          2.41
Yang Y               |  0.060       0.051     0.068          2.93
Cong YY              |  0.048       0.035     0.061          2.54
Zhang YL             |  0.059       0.043     0.076          2.25
Gao LJ               |  0.056       0.032     0.079          1.64
Yang BY              |  0.066       0.062     0.070          3.24
Xiu X                |  0.057       0.049     0.066          2.95
Wang WP              |  0.061       0.053     0.070          2.92
Guo H                |  0.065       0.054     0.076          2.72
Wan LJ               |  0.064       0.036     0.092          1.38
Yan ZM               |  0.093       0.076     0.109          2.24
Lu XC                |  0.091       0.053     0.129          0.91
Huang GX             |  0.103       0.089     0.117          2.46
Luo XL               |  0.064       0.049     0.079          2.39
Wang FX              |  0.061       0.049     0.073          2.63
Hao YY               |  0.110       0.067     0.152          0.78
Yan Q                |  0.072       0.062     0.082          2.83
Xing JF              |  0.045       0.025     0.064          1.95
Hu XW                |  0.062       0.055     0.070          3.02
Jia XP               |  0.066       0.059     0.073          3.05
Huang QH             |  0.034       0.015     0.054          1.99
Li JH                |  0.052       0.040     0.064          2.61
Xiang CG             |  0.070       0.051     0.090          1.96
Jiang W              |  0.075       0.058     0.092          2.20
Chen XL              |  0.055       0.036     0.074          2.02
Ma LM                |  0.057       0.036     0.078          1.82
Tang HY              |  0.070       0.052     0.088          2.11
Tian Y               |  0.067       0.045     0.088          1.81
Lu GR                |  0.055       0.043     0.068          2.62
Jiao FY              |  0.083       0.060     0.107          1.65
Gao X                |  0.077       0.059     0.095          2.11
Luo SQ               |  0.079       0.061     0.098          2.04
Yu YH                |  0.063       0.053     0.072          2.88
Li XX                |  0.071       0.063     0.079          2.98
Wang SY              |  0.068       0.056     0.080          2.64
Wu WQ                |  0.064       0.045     0.083          2.02
Mao WC               |  0.062       0.048     0.075          2.50
Cui HL               |  0.054       0.042     0.067          2.58
Liu XL               |  0.061       0.039     0.083          1.74
---------------------+---------------------------------------------------
D+L pooled ES        |  0.067       0.062     0.071        100.00
---------------------+---------------------------------------------------

  
. 
