# Supplementary material for: Geographical and Ethnic Distributions of the MTHFR C677T, A1298C and MTRR A66G Gene Polymorphisms in Chinese Populations: A Meta-Analysis
Source: PLoS One. 2016 Apr 18;11(4):e0152414. doi: 10.1371/journal.pone.0152414 (PMC4835080; doi:10.1371/journal.pone.0152414)
Supplement: S6 File — (TXT) [file pone.0152414.s006.txt]

           Study     |     ES    [95% Conf. Interval]     % Weight
---------------------+---------------------------------------------------
He XM                |  0.252       0.233     0.271          2.35
Zhang QF             |  0.285       0.265     0.304          2.34
Lao HH               |  0.301       0.295     0.307          2.43
Zhang Y              |  0.272       0.260     0.284          2.40
He YX                |  0.246       0.228     0.264          2.36
Yang Y               |  0.245       0.234     0.256          2.41
Cong YY              |  0.231       0.213     0.249          2.36
Zhang YL             |  0.256       0.235     0.277          2.33
Gao LJ               |  0.255       0.223     0.287          2.19
Yang BY              |  0.256       0.251     0.261          2.43
Xiu X                |  0.238       0.227     0.249          2.41
Wang WP              |  0.246       0.235     0.257          2.41
Guo H                |  0.248       0.234     0.262          2.39
Wan LJ               |  0.242       0.208     0.277          2.16
Yan ZM               |  0.309       0.290     0.327          2.35
Lu XC                |  0.357       0.312     0.402          2.00
Huang GX             |  0.323       0.308     0.338          2.38
Luo XL               |  0.261       0.243     0.280          2.35
Wang FX              |  0.259       0.243     0.274          2.38
Hao YY               |  0.326       0.281     0.371          2.00
Yan Q                |  0.263       0.251     0.275          2.40
Xing JF              |  0.235       0.207     0.264          2.24
Hu XW                |  0.374       0.363     0.384          2.41
Jia XP               |  0.251       0.242     0.259          2.42
Huang QH             |  0.204       0.174     0.234          2.22
Li JH                |  0.248       0.231     0.265          2.37
Xiang CG             |  0.252       0.229     0.276          2.30
Jiang W              |  0.273       0.253     0.293          2.34
Chen XL              |  0.240       0.215     0.265          2.28
Ma LM                |  0.259       0.231     0.288          2.24
Tang HY              |  0.253       0.231     0.274          2.32
Tian Y               |  0.249       0.223     0.275          2.27
Lu GR                |  0.240       0.224     0.256          2.37
Jiao FY              |  0.273       0.246     0.300          2.26
Gao X                |  0.308       0.286     0.330          2.32
Luo SQ               |  0.289       0.267     0.311          2.32
Yu YH                |  0.249       0.237     0.261          2.40
Li XX                |  0.132       0.124     0.139          2.43
Wang SY              |  0.264       0.249     0.279          2.38
Wu WQ                |  0.266       0.241     0.290          2.29
Mao WC               |  0.239       0.223     0.256          2.37
Cui HL               |  0.246       0.229     0.263          2.37
Liu XL               |  0.252       0.223     0.280          2.24
---------------------+---------------------------------------------------
D+L pooled ES        |  0.262       0.247     0.276        100.00
---------------------+---------------------------------------------------

  
